# Supplementary material for: Lipidomics reveals altered biosynthetic pathways of glycerophospholipids and cell signaling as biomarkers of the polycystic ovary syndrome
Source: Oncotarget. 2017 Dec 17;9(4):4522–36. doi: 10.18632/oncotarget.23393 (PMC5796992; doi:10.18632/oncotarget.23393)
Supplement: Supplementary file 2 [file oncotarget-09-4522-s002.xlsx]

## Sheet: Sheet1
Compounds	correlation	t-stat	p-value	FDR
PC34:2/PA39:3	-0.60226	-4.2005	0.000209	0.024715
306.3266_3.12	-0.5898	-4.0664	0.000304	0.024715
567.6994_7.4	-0.5789	-3.9529	0.000416	0.024715
PA41:2	-0.57732	-3.9367	0.000435	0.024715
576.5118_6.36	-0.57596	-3.9228	0.000453	0.024715
631.5911_8.28	-0.56975	-3.86	0.000538	0.024715
674.6712_10.73	-0.55606	-3.725	0.00078	0.024715
856.8268_10.44	-0.55292	-3.6947	0.000847	0.024715
1169.0583_8.27	-0.55242	-3.6898	0.000858	0.024715
1193.8123_7.3	-0.55218	-3.6875	0.000863	0.024715
PG33:0	-0.55178	-3.6838	0.000872	0.024715
625.7527_7.4	-0.54433	-3.6128	0.00106	0.026049
Cert34:0	-0.54263	-3.5969	0.0011	0.026049
1198.7675_7.3	-0.54105	-3.5821	0.00115	0.026049
698.5899_9.17	-0.53819	-3.5553	0.00124	0.026249
DG33:2	-0.53229	-3.5008	0.00143	0.028596
662.4473_7.98	-0.52796	-3.4613	0.00159	0.028682
897.8524_10.46	-0.52745	-3.4567	0.00161	0.028682
1418.4786_9.88	-0.5233	-3.4191	0.00178	0.028682
DG44:6	-0.52244	-3.4114	0.00182	0.028682
PG32:1	-0.52151	-3.4031	0.00186	0.028682
1510.3676_10.49	-0.51797	-3.3715	0.00202	0.029836
1041.8579_8.28	-0.5086	-3.2889	0.00251	0.035547
689.612_10.45	-0.50598	-3.2661	0.00266	0.036224
590.5622_8.3	-0.50179	-3.2299	0.00293	0.038287
612.5997_9.42	-0.49421	-3.1652	0.00346	0.042076
347.3402_5.21	-0.49419	-3.1651	0.00347	0.042076
1330.226_10.74	-0.48801	-3.113	0.00396	0.046463
1908.5245_10.59	-0.48188	-3.0619	0.00452	0.051197
1036.0186_7.38	-0.4761	-3.0144	0.0051	0.055923
706.6376_10.56	-0.46613	-2.9335	0.00626	0.065017
699.6212_9.89	-0.46569	-2.93	0.00631	0.065017
554.5448_9.42	-0.46145	-2.896	0.00687	0.068712
TG43:1	-0.45998	-2.8843	0.00707	0.068725
625.7522_7.01	-0.45686	-2.8595	0.00752	0.070021
665.6127_10.55	-0.45621	-2.8545	0.00762	0.070021
448.3311_5.03	-0.45075	-2.8115	0.00848	0.075832
504.3941_6.51	-0.44891	-2.7971	0.00878	0.076544
1612.4489_10.36	-0.44421	-2.7606	0.0096	0.081526
712.6166_9.62	-0.44298	-2.751	0.00983	0.081526
1328.2119_10.68	0.43305	2.6749	0.0118	0.095737
1260.3647_8.25	0.43047	2.6554	0.0124	0.098012
1164.0236_8.29	-0.42792	-2.6361	0.013	0.10033
944.8481_10.43	-0.42323	-2.6009	0.0141	0.10672
890.2705_6.55	0.42096	2.5839	0.0147	0.10869
976.7663_7.45	-0.41845	-2.5652	0.0154	0.11119
782.2708_0.84	-0.41545	-2.543	0.0162	0.11476
1331.2296_10.76	0.4092	2.497	0.018	0.12522
LysoPE20:4	-0.4076	-2.4852	0.0185	0.12613
634.6339_3.08	0.40589	2.4727	0.0191	0.12731
375.1667_0.82	-0.40069	-2.4349	0.0208	0.13445
1257.9644_8.21	-0.40036	-2.4326	0.021	0.13445
358.1403_0.82	-0.39594	-2.4007	0.0226	0.142
801.2396_8.66	-0.39211	-2.3732	0.024	0.14846
1234.8372_7.29	-0.3876	-2.3411	0.0258	0.15685
872.2602_8.96	-0.38528	-2.3246	0.0268	0.15841
446.3408_6.48	-0.3848	-2.3212	0.027	0.15841
Cerd3622OH	-0.38371	-2.3135	0.0275	0.15845
1566.5088_10.07	-0.37625	-2.261	0.0309	0.17523
148.0162_6.48	-0.37236	-2.2338	0.0328	0.18307
PSO-29:0	-0.36799	-2.2035	0.0351	0.19023
1701.5602_10.42	-0.36775	-2.2018	0.0352	0.19023
900.7293_9.88	-0.3648	-2.1814	0.0369	0.19581
875.795_10.29	-0.36278	-2.1675	0.038	0.19873
781.5625_7.45	-0.35587	-2.1202	0.0421	0.21118
1334.385_8.46	-0.35568	-2.1189	0.0422	0.21118
655.523_3.77	-0.35564	-2.1187	0.0422	0.21118
938.6623_7.99	-0.35394	-2.1071	0.0433	0.21198
1297.1666_10.77	-0.3534	-2.1034	0.0436	0.21198
166.027_6.39	-0.34898	-2.0734	0.0465	0.21933
403.1982_0.85	-0.34872	-2.0716	0.0467	0.21933
1214.7404_7.26	-0.34778	-2.0653	0.0473	0.21933
1534.3666_10.4	-0.3472	-2.0614	0.0477	0.21933
849.2429_6.54	0.34392	2.0392	0.05	0.2268
