# Supplementary material for: Lipidomics reveals altered biosynthetic pathways of glycerophospholipids and cell signaling as biomarkers of the polycystic ovary syndrome
Source: Oncotarget. 2017 Dec 17;9(4):4522–36. doi: 10.18632/oncotarget.23393 (PMC5796992; doi:10.18632/oncotarget.23393)
Supplement: Supplementary file 3 [file oncotarget-09-4522-s003.xlsx]

## Sheet: Sheet1
Name	AUC	T-tests	Log2 FC
674.6712_10.73	0.93929	9.1152e-07	0.41962
1198.7675_7.3	0.93929	1.0158e-06	0.43815
306.3266_3.12	0.925	1.8982e-06	0.6111
347.3402_5.21	0.925	3.0898e-05	0.28041
566.6937_7.41	0.925	3.1876e-05	4.2144
625.7527_7.4	0.925	6.8987e-06	0.48621
PG33:0	0.92143	5.9086e-06	0.59209
PA41:2	0.92143	4.9278e-06	0.43768
567.6994_7.4	0.91786	1.5802e-06	0.4247
890.2705_6.55	0.91786	2.2403e-06	-0.42563
1418.4786_9.88	0.91429	2.0125e-05	7.9312
1274.0834_11.39	0.91071	0.00053088	1.4841
698.5899_9.17	0.90357	1.5414e-05	0.17739
576.5118_6.36	0.89643	9.9256e-06	0.39515
856.8268_10.44	0.89286	4.8128e-05	0.38655
699.6212_9.89	0.88929	0.00012855	0.14432
416.1938_0.83	0.88571	0.00016843	6.8297
DG44:6	0.88571	0.00045709	0.22379
1234.8372_7.29	0.88393	0.0028839	0.88463
386.1718_0.85	0.88214	0.00013809	8.2989
897.8524_10.46	0.88214	4.7099e-05	0.3582
1193.8123_7.3	0.87857	4.0206e-05	0.36375
747.7185_7.53	0.87679	0.0021513	0.90553
631.5911_8.28	0.875	4.3332e-05	0.45963
893.2698_6.55	0.875	0.0045239	0.60314
PC342/PA393	0.86786	0.00015305	0.45294
Cert34:0	0.86429	2.0693e-05	0.40561
403.1982_0.85	0.85357	0.00021356	9.7553
504.3941_6.51	0.85	0.00010224	0.18848
1164.0236_8.29	0.85	0.00018311	7.2145
TG43:1	0.84643	0.00083021	0.10172
1169.0583_8.27	0.84643	0.0001404	0.64233
625.7522_7.01	0.84286	7.8219e-05	10.161
849.2429_6.54	0.84286	0.0005582	-7.1835
547.4967_8.48	0.83571	0.22373	-0.71824
1156.3759_7.41	0.83393	0.0020814	1.7518
665.6127_10.55	0.83214	0.00063297	0.37874
909.7014_6.48	0.83214	0.0016039	6.1616
565.6866_7.41	0.83036	0.00020997	8.5858
388.3622_5.21	0.82857	0.00043742	6.4063
446.3408_6.48	0.82857	0.00042226	0.17186
782.2708_0.84	0.82857	0.00015393	10.222
815.616_7.6	0.82857	0.0044426	2.2004
880.6199_7.99	0.82679	0.013452	5.8558
554.5448_9.42	0.825	0.040453	0.27502
DG33:2	0.82143	0.00031773	0.31314
989.9333_10.91	0.81964	0.047123	3.3625
166.027_6.39	0.81786	0.00055189	0.22165
590.5622_8.3	0.81786	0.00030663	0.2533
PG32:1	0.81786	0.002438	0.10762
1257.9644_8.21	0.81429	0.00098133	0.2336
1297.1666_10.77	0.81429	0.00081911	9.5662
1626.4982_10.37	0.81429	0.0040829	6.1636
421.4012_5.45	0.81071	0.0013875	6.9566
463.4232_5.49	0.81071	0.12459	-0.6632
946.2791_9.21	0.81071	0.0015224	3.9982
707.6876_9.06	0.80893	0.0026627	6.4961
LysoPE20:4	0.80714	0.00069503	8.7085
1214.7404_7.26	0.80714	0.0014883	0.20463
612.5997_9.42	0.80357	0.062647	0.24443
1760.4867_10.47	0.80357	0.0015706	3.8552
148.0162_6.48	0.8	0.0029529	0.12749
959.825_10.73	0.8	0.0058113	2.5854
1510.3676_10.49	0.8	0.001055	0.31221
